# Supplementary material for: The Use of TB-Specific Antigen/Phytohemagglutinin Ratio for Diagnosis and Treatment Monitoring of Extrapulmonary Tuberculosis
Source: Front Immunol. 2018 May 14;9:1047. doi: 10.3389/fimmu.2018.01047 (PMC5960685; doi:10.3389/fimmu.2018.01047)
Supplement: Supplementary file 1 [file Table_1.xls]

## Sheet: Sheet1
Supplementary Table 1. The inclusion and diagnostic criteria of EPTB and non-EPTB
	Inclusion criteria	Diagnostic criteria
		EPTB		Non-EPTB
		confirmed EPTB	probable EPTB
Pleural, ascitic, pericardial	clinical symptoms (eg, fever, cough, chest pain) and positive imaging results	positive Mtb PCR or culture in pleural, ascitic, pericardial fluid or pleural tissue	1) good response to anti-TB treatment; and 2) pleural, ascitic, and pericardial biopsy shows chronic granulomatous inflammation or cytology and biochemical indexes of fluid suggest TB (e.g. L% > 80%, ADA > 40 IU/L)	an alternative clinical diagnosis of pleurisy, peritonitis, and pericarditis was established. E.g. metastatic tumor, effective antibacterial treatment
Central nervous system	clinical symptoms (eg, fever, headache, fatigue) and positive imaging results	positive Mtb PCR or culture in cerebrospinal fluid	1) good response to anti-TB treatment; and 2) cytology and biochemical indexes of cerebrospinal fluid suggest TB (e.g. L% > 80%, decreased glucose, decreased chlorine, increased protein)	an alternative clinical diagnosis of meningitis was established. E.g. cryptococcal infection, effective antibacterial treatment
Lymph node	clinical symptoms (eg, lymphadenectasis, fever, fatigue) and positive imaging results	positive Mtb PCR or culture in tissue	1) good response to anti-TB treatment; and 2) tissue biopsy shows chronic granulomatous inflammation with or without caseation necrosis	an alternative clinical diagnosis was established. E.g. lymphoma, metastatic tumor
Bone and joint	clinical symptoms (eg, bone and joint pain, fever, night sweats) and positive imaging results	positive Mtb PCR or culture in tissue	1) good response to anti-TB treatment; and 2) tissue biopsy shows chronic granulomatous inflammation with or without caseation necrosis	an alternative clinical diagnosis was established. E.g. metastatic tumor, rheumatoid arthritis
Urinary system	clinical symptoms (eg, frequent urination, hematuria, fever) and positive imaging results	positive Mtb PCR or culture in tissue (kidney, bladder) or urine	1) good response to anti-TB treatment; and 2) tissue biopsy shows chronic granulomatous inflammation with or without caseation necrosis	an alternative clinical diagnosis was established. E.g. metastatic tumor, lupus nephritis
Genital	clinical symptoms (eg, sterility, epididymal enlargement, fever) and positive imaging results	positive Mtb PCR or culture in tissue (ovarian, oviduct, uterus, testis)	1) good response to anti-TB treatment; and 2) tissue biopsy shows chronic granulomatous inflammation with or without caseation necrosis	an alternative clinical diagnosis was established. E.g. metastatic tumor, cysts
Intestinal	clinical symptoms (eg, abdominal pain, abdominal distension, fever) and positive imaging results	positive Mtb PCR or culture in intestinal tissue	1) good response to anti-TB treatment; and 2) tissue biopsy shows chronic granulomatous inflammation with or without caseation necrosis	an alternative clinical diagnosis was established. E.g. intesinal cancer, clonne disease
Skin	clinical symptoms (eg, cutaneous nodules, ulcers, fever)	positive Mtb PCR or culture in skin tissue	1) good response to anti-TB treatment; and 2) tissue biopsy shows chronic granulomatous inflammation with or without caseation necrosis	an alternative clinical diagnosis was established. E.g. systemic lupus erythematosus
EPTB, extra-pulmonary tuberculosis; Mtb, mycobacterium tuberculosis; PCR, polymerase chain reaction; L%, percentage of lymphocyte; ADA, adenosine deaminase.
