# Supplementary material for: The Use of TB-Specific Antigen/Phytohemagglutinin Ratio for Diagnosis and Treatment Monitoring of Extrapulmonary Tuberculosis
Source: Front Immunol. 2018 May 14;9:1047. doi: 10.3389/fimmu.2018.01047 (PMC5960685; doi:10.3389/fimmu.2018.01047)
Supplement: Supplementary file 2 [file Table_2.xls]

## Sheet: Sheet1
Supplementary Table 2. The positive rate of T-SPOT assay in EPTB patients and non-EPTB controls
	T-SPOT(+) %
	EPTB patients (n = 734)	Non-EPTB Controls (n = 1137)
Total positive rate	647/734 (88.15)	367/1137 (32.28)
Pleural	258/304 (84.87)	40/125 (32)
Ascitic	53/59 (89.83)	36/115 (31.3)
Pericardial	29/37 (78.38)	31/112 (27.68)
Central nervous system	75/85 (88.24)	30/95 (31.58)
Lymph node	67/76 (88.16)	47/128 (36.72)
Bone and joint	55/57 (96.49)	45/138 (32.61)
Urinary system	36/37 (97.29)	64/175 (36.57)
Genital	31/34 (91.18)	23/75 (30.67)
Intestinal	28/30 (93.33)	35/116 (30.17)
Skin	15/15 (100)	16/58 (27.59)
Data are presented as numbers (%). T-SPOT, T-SPOT.TB; EPTB, extra-pulmonary tuberculosis.
