# Supplementary material for: The Use of TB-Specific Antigen/Phytohemagglutinin Ratio for Diagnosis and Treatment Monitoring of Extrapulmonary Tuberculosis
Source: Front Immunol. 2018 May 14;9:1047. doi: 10.3389/fimmu.2018.01047 (PMC5960685; doi:10.3389/fimmu.2018.01047)
Supplement: Supplementary file 3 [file Table_3.xls]

## Sheet: Sheet1
Supplementary Table 3. The demographic and clinical characteristics of EPTB patients with different categories of T-SPOT results
Characteristic		① False negative (sfc < 6) (n = 87)	② Slight positive (6 ≦ sfc < 50) (n = 281)	③ Strong positive (sfc≧ 50) (n = 366)	P value ①vs②; ①vs③; ②vs③
Mean age (mean ± SD), years		45.28 ± 18.48	45.13 ± 18.36	40.91 ± 17.12	0.858; 0.069; 0.008
Male sex		55 (63.22)	169 (60.14)	214 (58.47)	0.706; 0.467; 0.687
History of TB		18 (20.69)	62 (22.06)	82 (22.4)	0.882; 0.776; 0.924
Infectious sites
	serous cavity	61 (70.11)	188 (66.9)	151 (41.26)	0.603; <0.001; <0.001
	others	26 (29.89)	93 (33.1)	215 (58.74)
Immunosuppressive conditions*		46 (52.87)	72 (25.62)	47 (12.84)	<0.001; <0.001; <0.001
	HIV infection	1 (1.15)	0 (0)	0 (0)
	diabetes mellitus	13 (14.94)	20 (7.12)	15 (4.1)	0.032; 0.001; 0.114
	renal insufficiency	7 (8.05)	11 (3.91)	8 (2.19)	0.151; 0.013; 0.242
	liver cirrhosis	5 (5.75)	10 (3.56)	9 (2.46)	0.361; 0.158; 0484
	malignancy	9 (10.34)	14 (4.98)	11 (3.01)	0.079; 0.006; 0.22
	rheumatologic disease	10 (11.49)	16 (5.69)	6 (1.64)	0.091; <0.001; 0.007
	transplantation	5 (5.75)	4 (1.42)	1 (0.27)	0.037; 0.001; 0.172
Data are presented as numbers (%) unless otherwise indicated. *Immunosuppressive conditions were defined as patients with underlying diseases or conditions such as malignancy, chronic renal failure, liver cirrhosis, diabetes mellitus, HIV infection, or patients with solid organ transplantation or rheumatologic disease and receiving immunosuppressive treatment. Some patients might have not only on…
